# Supplementary material for: Inappropriate Diet Exacerbates Metabolic Dysfunction-Associated Steatotic Liver Disease via Abdominal Obesity
Source: Nutrients. 2024 Dec 5;16(23):4208. doi: 10.3390/nu16234208 (PMC11644300; doi:10.3390/nu16234208)
Supplement: Supplementary file 1 [file nutrients-16-04208-s001.zip]

Archive with 1 entries (1 files):
- nutrients-3325382-supplementary.pdf
